# Supplementary material for: Azobenzenesulfonamide Carbonic Anhydrase Inhibitors as New Weapons to Fight Helicobacter pylori: Synthesis, Bioactivity Evaluation, In Vivo Toxicity, and Computational Studies
Source: Pharmaceuticals (Basel). 2024 Aug 5;17(8):1027. doi: 10.3390/ph17081027 (PMC11357054; doi:10.3390/ph17081027)
Supplement: Supplementary file 1 [file pharmaceuticals-17-01027-s001.zip]

Archive with 1 entries (1 files):
- pharmaceuticals-3109758-supplementary.pdf
